# Supplementary material for: Regulation of symbiotic interactions and primitive lichen differentiation by UMP1 MAP kinase in Umbilicaria muhlenbergii
Source: Nat Commun. 2023 Nov 1;14:6972. doi: 10.1038/s41467-023-42675-8 (PMC10620189; doi:10.1038/s41467-023-42675-8)
Supplement: Supplementary file 4 — Source Data [file 41467_2023_42675_MOESM4_ESM.xlsx]

## Sheet: Figure 5B
Figure 5B			Anti-TpEY								Anti-Gpmk1

## Sheet: Figure 5C
Figure 5C
	Repeat 1	Repeat 2	Repeat 3
JL3	1.00727	1.10255	0.890178
	Repeat 1	Repeat 2	Repeat 3
JL3 + Tre	4.81022	4.04688	5.16302
	Repeat 1	Repeat 2	Repeat 3
ump1/UMP1-GFP	0.983737	0.989699	1.02656
	Repeat 1	Repeat 2	Repeat 3
ump1/UMP1-GFP + Tre	4.27497	3.4458	3.98362

## Sheet: Figure S6D
Figure S6D
	0 h	13.5 h	24 h	37.5 h	48 h	61.5 h	72 h	84 h	96 h	108 h	120 h	135 h	143 h
JL3	0.102	0.153333	0.215	0.303	0.423667	0.594667	0.792	0.973333	1.26767	1.61833	1.68267	1.96333	2.017
ump1	0.101	0.12	0.183333	0.271667	0.362	0.492333	0.683	0.848667	1.11	1.384	1.56067	1.81667	1.88767
ump1/UMP1	0.102667	0.156667	0.209333	0.304	0.411667	0.603667	0.753333	0.944333	1.17467	1.47333	1.66033	1.86833	1.927

## Sheet: Figure S7
Figure S7
			Anti-GFP
